# Supplementary material for: Wearable and Portable GPS Solutions for Monitoring Mobility in Dementia: A Systematic Review
Source: Sensors (Basel). 2022 Apr 27;22(9):3336. doi: 10.3390/s22093336 (PMC9104067; doi:10.3390/s22093336)
Supplement: Supplementary file 1 [file sensors-22-03336-s001.zip]

Archive with 1 entries (1 files):
- sensors-1682187-supplementary.pdf
